# Supplementary material for: Reconstructive Strategies After Mastectomy: Comparative Outcomes, PMRT Effects, and Emerging Innovations
Source: J Clin Med. 2025 Dec 24;15(1):147. doi: 10.3390/jcm15010147 (PMC12786912; doi:10.3390/jcm15010147)
Supplement: Supplementary file 1 [file jcm-15-00147-s001.zip]

Archive with 1 entries (1 files):
- jcm-3977775-supplementary.pdf
